# Supplementary material for: Exploring the Role of Physical Activity in Mediating the Association between Educational Level and Health-Related Quality of Life in an Adult Lifespan Sample from Madeira Island
Source: Int J Environ Res Public Health. 2022 Jun 22;19(13):7608. doi: 10.3390/ijerph19137608 (PMC9265542; doi:10.3390/ijerph19137608)
Supplement: Supplementary file 1 [file ijerph-19-07608-s001.zip]

Archive with 1 entries (1 files):
- ijerph-1752298-supplementary.pdf
